# Supplementary material for: Gut Microbiota Alterations in Heart Failure Patients: Insights from a Systematic Review
Source: J Clin Med. 2025 Nov 16;14(22):8110. doi: 10.3390/jcm14228110 (PMC12653670; doi:10.3390/jcm14228110)
Supplement: Supplementary file 1 [file jcm-14-08110-s001.zip]

Archive with 1 entries (1 files):
- jcm-3937704-supplementary.pdf
